# Supplementary material for: Association of Polygenetic Risk Scores Related to Immunity and Inflammation with Hyperthyroidism Risk and Interactions between the Polygenetic Scores and Dietary Factors in a Large Cohort
Source: J Thyroid Res. 2021 Sep 14;2021:7664641. doi: 10.1155/2021/7664641 (PMC8457978; doi:10.1155/2021/7664641)
Supplement: Supplementary Materials — This study included a supplemental table and figures. [file 7664641.f1.zip]

Archive with 2 entries (2 files):
- 7664641.f1/Supplemental figure legends.docx
- 7664641.f1/Supplemental Table 1.docx
